# Supplementary material for: Persuasive Messages Will Not Increase COVID-19 Vaccine Acceptance: Evidence from a Nationwide Online Experiment
Source: Vaccines (Basel). 2021 Sep 30;9(10):1113. doi: 10.3390/vaccines9101113 (PMC8539857; doi:10.3390/vaccines9101113)
Supplement: Supplementary file 1 [file vaccines-09-01113-s001.zip]

Archive with 1 entries (1 files):
- vaccines-1370667-supplementary.pdf
